# Supplementary material for: Does a look of fear prompt to act? The effects of gaze and face emotional expression on manipulable objects
Source: Front Psychol. 2022 Sep 2;13:927104. doi: 10.3389/fpsyg.2022.927104 (PMC9480825; doi:10.3389/fpsyg.2022.927104)
Supplement: Supplementary file 1 [file Table_1.XLS]

## Sheet: ANOVA_TABLE_ERs
ParticipantPrivateID	ersarsin.HR_C.VALID	ersarsin.HR_C.INVALID	ersarsin.HR_C.CENTRAL	ersarsin.HR_NC.VALID	ersarsin.HR_NC.INVALID	ersarsin.HR_NC.CENTRAL	Condition
1746101	0	0.176777	0	0	0.353553	0.176777	NEUTRAL
1751605	0.176777	0.176777	0	0.25	0.25	0.25	NEUTRAL
1751978	0	0.306186	0.176777	0.176777	0.25	0.176777	NEUTRAL
1752951	0.176777	0	0.176777	0	0.176777	0.176777	NEUTRAL
1753064	0.306186	0.306186	0.353553	0.176777	0.353553	0.176777	NEUTRAL
1755132	0	0.176777	0.176777	0.176777	0	0.25	NEUTRAL
1756396	0.176777	0.353553	0.25	0.395285	0.306186	0.306186	NEUTRAL
1756625	0	0.176777	0	0.25	0.395285	0.395285	NEUTRAL
1757638	0.176777	0	0	0.176777	0	0	NEUTRAL
1761008	0.176777	0.176777	0.353553	0	0	0	NEUTRAL
1766692	0.306186	0	0.176777	0.25	0.176777	0.306186	NEUTRAL
1791483	0	0	0	0	0	0	NEUTRAL
1797825	0	0.25	0	0.176777	0.176777	0.176777	NEUTRAL
1906881	0	0.176777	0.176777	0	0	0.25	NEUTRAL
1906957	0	0.176777	0	0	0	0	NEUTRAL
1909161	0.176777	0.176777	0	0.306186	0.176777	0.306186	NEUTRAL
1913324	0.176777	0	0	0	0.176777	0	NEUTRAL
1916430	0.176777	0.25	0.25	0.467707	0.353553	0.433013	NEUTRAL
1924864	0	0.176777	0	0.176777	0	0	NEUTRAL
1925434	0	0.25	0.176777	0	0.176777	0.25	NEUTRAL
1936132	0	0	0	0.176777	0	0.176777	NEUTRAL
5087077	0.306186	0	0	0.25	0.306186	0	NEUTRAL
5087170	0.176777	0	0.25	0.176777	0	0	NEUTRAL
5088952	0	0.25	0.25	0.176777	0.176777	0	NEUTRAL
5089549	0.25	0.433013	0.25	0.353553	0.176777	0.467707	NEUTRAL
5090027	0	0.25	0.176777	0.176777	0	0	NEUTRAL
5097968	0.176777	0.25	0	0	0	0	NEUTRAL
5114330	0	0	0	0	0	0	NEUTRAL
5119506	0	0.176777	0.176777	0	0	0.176777	NEUTRAL
5128481	0.176777	0.25	0.176777	0.176777	0	0.25	NEUTRAL
5141957	0.176777	0	0	0.176777	0	0	NEUTRAL
5150265	0.306186	0.306186	0.176777	0.176777	0.25	0	NEUTRAL
5354296	0.176777	0.176777	0.25	0.395285	0.176777	0	NEUTRAL
5492099	0.306186	0.25	0.176777	0.25	0	0.176777	NEUTRAL
5492614	0	0.25	0.176777	0	0	0	NEUTRAL
5497538	0.353553	0.25	0.176777	0.176777	0.433013	0.25	NEUTRAL
4868681	0	0	0	0	0	0.25	FEARFUL
4869031	0.5	0.467707	0.395285	0.53033	0.467707	0.395285	FEARFUL
4874145	0	0	0	0.176777	0.176777	0.176777	FEARFUL
4897866	0.433013	0.353553	0.5	0.395285	0.25	0.53033	FEARFUL
4907314	0.176777	0.176777	0.353553	0.306186	0.176777	0.176777	FEARFUL
4907375	0	0.176777	0.306186	0	0.176777	0.176777	FEARFUL
4907747	0	0.176777	0	0.353553	0.306186	0	FEARFUL
4907779	0.176777	0.176777	0	0.395285	0.306186	0.25	FEARFUL
5003223	0	0	0	0.176777	0.176777	0.176777	FEARFUL
5006074	0.25	0.25	0.25	0.25	0.395285	0.25	FEARFUL
5006102	0	0.176777	0.306186	0.395285	0.306186	0.25	FEARFUL
5010367	0.25	0.25	0.25	0.395285	0.395285	0.306186	FEARFUL
5010397	0.176777	0	0.176777	0	0	0.176777	FEARFUL
5015034	0.176777	0	0.176777	0.25	0.353553	0.353553	FEARFUL
5015039	0.353553	0.176777	0.176777	0.25	0.25	0	FEARFUL
5015910	0.353553	0.176777	0.176777	0.176777	0	0.176777	FEARFUL
5020280	0.306186	0	0	0	0	0.176777	FEARFUL
5025333	0.176777	0	0	0.176777	0	0	FEARFUL
5027859	0.433013	0.306186	0.306186	0	0.306186	0.176777	FEARFUL
5027972	0.25	0	0	0.306186	0.25	0.395285	FEARFUL
5090105	0	0	0.25	0.25	0.176777	0.176777	FEARFUL
5090165	0	0.176777	0.176777	0.176777	0.176777	0.176777	FEARFUL
5104688	0.176777	0.25	0.306186	0.395285	0.306186	0.176777	FEARFUL
5105087	0.25	0.176777	0.25	0.306186	0.25	0.25	FEARFUL
5109287	0.25	0.176777	0.176777	0.176777	0.176777	0.176777	FEARFUL
5112413	0.353553	0.306186	0.25	0.176777	0.176777	0.25	FEARFUL
5126144	0.176777	0.176777	0	0.25	0.176777	0.176777	FEARFUL
5145011	0	0.176777	0	0	0.25	0.306186	FEARFUL
5147448	0	0.176777	0	0.25	0.176777	0.25	FEARFUL
5151426	0	0.176777	0	0.306186	0	0	FEARFUL
5338076	0	0	0	0.25	0	0	FEARFUL
5338848	0.353553	0	0.25	0.353553	0.306186	0.176777	FEARFUL
5342075	0.176777	0	0	0	0.176777	0	FEARFUL
5355758	0.306186	0.395285	0.353553	0.176777	0.25	0.25	FEARFUL
5476878	0	0.176777	0	0.395285	0.176777	0.25	FEARFUL
5507562	0.306186	0.176777	0.25	0.433013	0.5	0.306186	FEARFUL
