# Supplementary material for: Does a look of fear prompt to act? The effects of gaze and face emotional expression on manipulable objects
Source: Front Psychol. 2022 Sep 2;13:927104. doi: 10.3389/fpsyg.2022.927104 (PMC9480825; doi:10.3389/fpsyg.2022.927104)
Supplement: Supplementary file 2 [file Table_2.XLS]

## Sheet: ANOVA_TABLE
ParticipantPrivateID	HR_C.VALID	HR_C.INVALID	HR_C.CENTRAL	HR_NC.VALID	HR_NC.INVALID	HR_NC.CENTRAL	Condition
1746101	729.581	701.233	711.267	732.375	732.5	788.806	NEUTRAL
1751605	608.153	609.273	646.809	684.01	686.363	692.243	NEUTRAL
1751978	674	682.828	669.567	678	668.966	656.793	NEUTRAL
1752951	492.8	474.75	505.433	482.625	509.194	497.323	NEUTRAL
1753064	432.449	446.276	444.898	421.536	425.626	415.445	NEUTRAL
1755132	500.414	522.729	539.747	528.13	473.808	522.878	NEUTRAL
1756396	508.666	524.491	505.221	523.8	509.992	520.338	NEUTRAL
1756625	562.726	540.18	550.306	574.283	595.24	565.726	NEUTRAL
1757638	766.888	749.338	747.727	800.849	803.036	744.359	NEUTRAL
1761008	598.677	578.742	590.444	601.194	598.938	561.133	NEUTRAL
1766692	642.073	642.818	631.024	570.792	663.838	571.489	NEUTRAL
1791483	609.08	619.146	612.906	627.026	632.024	673.787	NEUTRAL
1797825	673.306	696.662	704.069	651.109	678.584	690.596	NEUTRAL
1906881	657.645	669.516	696.323	703.312	669.344	659.367	NEUTRAL
1906957	586.933	595.742	615.531	597	594.281	589.903	NEUTRAL
1909161	531.501	508.318	526.763	615.125	578.973	611.961	NEUTRAL
1913324	681.597	682.436	769.145	731.616	652.109	715.004	NEUTRAL
1916430	510.676	576.514	516.601	555.917	558.234	536.633	NEUTRAL
1924864	579.823	560.442	593.853	547.236	571.898	545.587	NEUTRAL
1925434	603.528	616.374	628.923	590.991	646.013	599.144	NEUTRAL
1936132	547.355	584.906	574.594	553.774	541.935	541.613	NEUTRAL
5087077	679.193	703.913	700.842	674.096	719.003	755.787	NEUTRAL
5087170	718.29	711.677	635.967	656.233	666.29	657.161	NEUTRAL
5088952	499.74	507.71	515.053	541.984	522.258	482.972	NEUTRAL
5089549	676.633	658.615	664.793	616.593	638.258	645.333	NEUTRAL
5090027	463.703	468.943	479.373	489.235	487.472	492.668	NEUTRAL
5097968	460.21	471.043	499.466	455.631	468.935	478.619	NEUTRAL
5114330	742.088	760.806	725.042	790.138	751.113	713.816	NEUTRAL
5119506	598.219	622.8	614.452	637.938	597.645	613.032	NEUTRAL
5128481	627.743	597.034	618.063	620.19	608.556	644.779	NEUTRAL
5141957	493.274	519.019	527.866	521.068	521.132	510.46	NEUTRAL
5150265	551.321	554.214	549.233	556.069	549.69	550	NEUTRAL
5354296	641.806	595.313	631.41	630.922	645.848	591.703	NEUTRAL
5492099	607.138	584.143	583.452	617.7	606.125	603.8	NEUTRAL
5492614	485.062	473.897	501.2	479.25	478.419	474.938	NEUTRAL
5497538	525.879	532.39	517.733	539.757	536.115	509.393	NEUTRAL
4868681	471.821	490.697	488.925	486.456	482.573	490.045	FEARFUL
4869031	500.438	501.832	466.159	498.148	499.058	571.207	FEARFUL
4874145	617.548	593.581	638.742	617.484	638.903	652.613	FEARFUL
4897866	584.554	507.896	459.725	531.977	453.79	578.813	FEARFUL
4907314	560.633	585.968	562.704	561.192	537.548	589.767	FEARFUL
4907375	486.7	447.339	464.539	490.563	484.068	483.348	FEARFUL
4907747	570.265	588.342	562.2	672.859	628.669	648.316	FEARFUL
4907779	548.435	537.094	551.672	511.915	548.055	519.624	FEARFUL
5003223	550.631	509.088	524.406	509.24	522.313	499.942	FEARFUL
5006074	570.69	573.033	615.033	599.448	609.56	607.033	FEARFUL
5006102	669.465	673.652	637.114	770.304	686.921	672.293	FEARFUL
5010367	722.414	663.303	714.576	758.352	678.646	736.593	FEARFUL
5010397	535.759	563.293	545.419	563.758	547.087	547.706	FEARFUL
5015034	628.932	700.648	665.352	674.897	665.974	665.9	FEARFUL
5015039	645.418	601.56	597.633	572.563	598.36	647.245	FEARFUL
5015910	696.143	663.097	676	686.387	696.867	688.067	FEARFUL
5020280	544.546	506.855	549.325	509.444	519.658	551.194	FEARFUL
5025333	485.858	495.777	503.153	497.729	476.903	498.081	FEARFUL
5027859	483.76	491.345	509.345	485.839	486.862	492.226	FEARFUL
5027972	568.327	582.491	529.128	605.559	581.841	599.619	FEARFUL
5090105	612.469	635.839	663.767	620.034	689.567	696.452	FEARFUL
5090165	529.737	508.11	530.245	510.729	533.252	520.503	FEARFUL
5104688	450.793	482.613	462.231	478.1	445.644	469.093	FEARFUL
5105087	582.067	555.968	584.867	529.069	543.966	553.567	FEARFUL
5109287	526.667	534.483	533.333	500	533.333	522.581	FEARFUL
5112413	510.625	518.882	544.62	489.776	507.916	503.863	FEARFUL
5126144	521.297	491.01	505.978	489.913	510.013	533.545	FEARFUL
5145011	570.081	559.513	556.869	565.972	572.157	573.39	FEARFUL
5147448	585.725	655.945	631.46	590.753	603.277	670.438	FEARFUL
5151426	727.793	731.193	684.15	707.4	733.103	747.325	FEARFUL
5338076	513.613	507.869	488.265	496.207	492.812	495.416	FEARFUL
5338848	504.7	537.881	491.121	536.571	515.817	553.655	FEARFUL
5342075	519.532	534.158	516.088	542.578	522.613	532.422	FEARFUL
5355758	474.137	486.719	472.871	445.894	459.74	475.347	FEARFUL
5476878	615.626	635.535	624.262	711.974	691.207	655.583	FEARFUL
5507562	538.186	544.355	562.17	517.031	549.083	567.934	FEARFUL
